# Supplementary material for: Expansion of Betatorquevirus and/or Gammatorquevirus in Patients with Severe Clinical Outcomes of the Liver Diseases
Source: Viruses. 2023 Jul 27;15(8):1635. doi: 10.3390/v15081635 (PMC10457780; doi:10.3390/v15081635)
Supplement: Supplementary file 1 [file viruses-15-01635-s001.zip]

Archive with 1 entries (1 files):
- viruses-2452249-supplementary.pdf
